# Supplementary material for: Computational analysis of the mesenchymal signature landscape in gliomas
Source: BMC Med Genomics. 2017 Mar 9;10:13. doi: 10.1186/s12920-017-0252-7 (PMC5345226; doi:10.1186/s12920-017-0252-7)
Supplement: Additional file 1: — Table showing the summary of clinical characteristics of independent data (XLSX 9 kb) [file 12920_2017_252_MOESM1_ESM.xlsx]

## Sheet: Sheet1
Supplementary Table 1: GSE16011 clinical data summary
	Controls	Grade I	Grade II	Grade III	Grade IV
Cases	8	8	24	85	159
Histological Type
Control	8
Pilocytic astrocytoma		8
Astrocytoma			13	16
Oligoastrocytoma			3	25
Oligodendroglioma			8	44
GBM					159
Age
Mean		25.5	43.4	47.5	54
Gender
Female		4	7	30	51
Male		4	17	55	108
Vital Status
Alive		6	7	8	3
Deceased			16	76	148
<NA>	8	2	1	1	8
Survival (Years)
Mean		6.2	3.8	4.7	1.3
